# Supplementary material for: SIN-3 coregulator maintains adaptive capacity to different diets in Caenorhabditis elegans through vitamin B12
Source: G3 (Bethesda). 2026 Apr 11;16(6):jkag087. doi: 10.1093/g3journal/jkag087 (PMC13232490; doi:10.1093/g3journal/jkag087)
Supplement: jkag087_Supplementary_Data [file jkag087_supplementary_data.zip]

Archive with 7 entries (7 files):
- figure_S3_final.pdf
- figure_S4_final.pdf
- figure_S5_final.pdf
- Supplemental_Figure_Legends_G3-2025-406337.odt
- Supplemental_Material_and_Methods_G3-2025-406337.odt
- figure_S1_final.pdf
- figure_S2_final..pdf
